# Supplementary material for: LNCAROD is stabilized by m6A methylation and promotes cancer progression via forming a ternary complex with HSPA1A and YBX1 in head and neck squamous cell carcinoma
Source: Mol Oncol. 2020 Apr 13;14(6):1282–96. doi: 10.1002/1878-0261.12676 (PMC7266281; doi:10.1002/1878-0261.12676)
Supplement: Supplementary file 6 — Appendix S1. The differentially expressed lncRNAs between HNSCC and normal tissues. [file MOL2-14-1282-s006.xlsx]

## Sheet: Supplementary EXCEL file 1
The differentially expressed lncRNAs between HNSCC and normal tissues.
gene	normal mean	tumor mean	logFC	p value	FDR
ENSG00000231105.1	0.0427417	0.0973268	1.18719	5.87e-07	2.24e-06
ENSG00000225269.2	0.00790784	0.0504892	2.67462	1.52e-09	1.04e-08
ENSG00000204528.3	0.233669	0.714006	1.61147	4.97e-05	0.000128054
ENSG00000263711.4	0.00200357	0.138367	6.10978	3.71e-05	9.88e-05
ENSG00000255521.1	0.18408	0.41957	1.18857	5.48e-05	0.000140126
ENSG00000226235.1	0.00937331	0.0350415	1.90243	0.000296107	0.000634426
ENSG00000206344.6	0.0778258	0.188178	1.27378	5.84e-07	2.24e-06
ENSG00000237424.1	0.209599	1.34583	2.68279	3.3e-26	6.8e-23
ENSG00000227964.1	0.0014151	0.0272245	4.26593	8.13e-12	8.33e-11
ENSG00000261798.1	0.0132435	0.0822035	2.63391	8.47e-09	4.82e-08
ENSG00000275491.1	0.113027	0.293586	1.37711	4.55e-06	1.44e-05
ENSG00000226806.1	0.00981217	0.0352902	1.84662	1.57e-09	1.07e-08
ENSG00000225675.2	0.0196296	0.0779812	1.9901	1.63e-06	5.76e-06
ENSG00000260281.4	0.0426463	0.108652	1.34922	1.17e-08	6.4e-08
ENSG00000253658.4	0.00356456	0.0370075	3.37602	3.74e-08	1.78e-07
ENSG00000267313.5	0.0616628	0.323384	2.39078	0.000651264	0.00130952
ENSG00000180846.7	0.0134293	0.0290083	1.11108	0.0044863	0.00760271
ENSG00000268895.4	0.209414	0.529044	1.33703	2.41e-09	1.57e-08
ENSG00000272269.1	0.585234	1.42131	1.28013	1.76e-16	5.41e-15
ENSG00000245857.2	0.166161	0.0667505	-1.31574	3.31e-08	1.59e-07
ENSG00000273129.1	0.0176389	0.126478	2.84206	3.2e-11	2.95e-10
ENSG00000224854.3	0.0157142	0.192657	3.6159	5.2e-06	1.63e-05
ENSG00000223485.1	0.38233	4.53552	3.56838	7.71e-21	1.22e-18
ENSG00000234948.1	0.00207743	0.0304168	3.872	9.16e-13	1.15e-11
ENSG00000274956.2	0.115721	0.0123788	-3.22471	7.84e-15	1.66e-13
ENSG00000229867.1	0.0675319	0.283731	2.07088	1.32e-08	7.17e-08
ENSG00000174680.8	0.0163799	0.0482937	1.5599	0.00294832	0.00516207
ENSG00000214803.3	0.0137939	0.0341156	1.3064	0.000117056	0.00027545
ENSG00000253741.1	0.0380036	0.120112	1.66017	4e-11	3.6e-10
ENSG00000230630.2	0.200201	0.569761	1.50891	4.93e-06	1.55e-05
ENSG00000224609.5	0.0451657	0.00811284	-2.47695	0.00347358	0.00600008
ENSG00000228126.1	2.74332	0.360686	-2.92711	4.17e-09	2.55e-08
ENSG00000245750.6	0.128843	0.0447431	-1.52587	0.0445424	0.0610605
ENSG00000280953.1	0.00282531	0.0136551	2.27296	0.00231782	0.0041463
ENSG00000255507.4	0.186078	0.0928453	-1.00301	8.7e-06	2.61e-05
ENSG00000253394.4	0.00265655	0.0418578	3.97787	1.76e-06	6.16e-06
ENSG00000175746.6	0.00847346	0.0197328	1.21957	6.9e-08	3.14e-07
ENSG00000261136.1	0.014402	0.088459	2.61874	5.39e-16	1.46e-14
ENSG00000231560.1	0.0143087	0.151685	3.40611	3.09e-14	5.59e-13
ENSG00000244791.2	0.0117965	0.0576049	2.28783	0.000111365	0.000262658
ENSG00000230061.2	0.0885251	0.71126	3.00622	2.58e-09	1.65e-08
ENSG00000233746.1	0.00649757	0.0423807	2.70543	1.87e-08	9.62e-08
ENSG00000249641.2	0.452954	2.60797	2.52549	7.56e-16	1.94e-14
ENSG00000179219.5	0.00861475	0.0360321	2.0644	1.76e-07	7.43e-07
ENSG00000267452.1	0.0189126	0.0692203	1.87185	4.07e-06	1.3e-05
ENSG00000231535.4	0.760988	0.340122	-1.16182	0.000754949	0.00150187
ENSG00000223561.5	1.67085	0.0527285	-4.98586	4.68e-09	2.81e-08
ENSG00000225826.1	0.0333486	0.492289	3.88381	2.14e-05	5.96e-05
ENSG00000161149.10	0.0875439	0.23935	1.45104	1.58e-10	1.28e-09
ENSG00000265369.3	0.151957	0.0164635	-3.20632	0.00198948	0.00361525
ENSG00000249395.2	0.409726	6.48572	3.98454	2.62e-14	4.78e-13
ENSG00000225891.1	0.0510951	0.122484	1.26134	2.29e-06	7.8e-06
ENSG00000249035.5	0.0109516	0.0247248	1.17482	0.00029105	0.000625545
ENSG00000241818.1	0.0139487	0.0498224	1.83666	1.11e-07	4.9e-07
ENSG00000278921.2	1.07357	0.436515	-1.29832	1.99e-17	7.58e-16
ENSG00000226004.1	0.0139944	0.104618	2.90221	3e-07	1.22e-06
ENSG00000226953.6	0.0710271	0.201743	1.50608	0.000281433	0.000608687
ENSG00000273313.1	0.0143812	0.193081	3.74695	2.76e-08	1.37e-07
ENSG00000259954.1	0.00934392	0.0269451	1.52793	3.55e-05	9.49e-05
ENSG00000174403.14	0.230403	0.0584743	-1.97829	0.00495924	0.00832198
ENSG00000271826.4	0.0401544	0.171965	2.09848	6.54e-16	1.7e-14
ENSG00000205837.6	0.00493751	0.0396829	3.00666	4.02e-13	5.52e-12
ENSG00000268941.2	0.0608023	0.42694	2.81184	4.07e-14	7.16e-13
ENSG00000229582.3	0.00572289	0.0117612	1.03922	0.022378	0.0327877
ENSG00000261520.4	1.10436	0.179359	-2.62229	4.76e-14	8.24e-13
ENSG00000226819.1	0.189004	0.0411345	-2.2	1.54e-10	1.25e-09
ENSG00000266573.4	0.098817	0.0439421	-1.16916	0.007836	0.0126247
ENSG00000259717.1	0.0123832	0.0649085	2.39002	2.27e-06	7.74e-06
ENSG00000238099.2	0.0555779	0.013912	-1.99818	3.84e-14	6.81e-13
ENSG00000232316.1	0.0801654	0.241265	1.58956	0.00771612	0.0124413
ENSG00000214708.4	0.394861	0.1075	-1.877	4.17e-09	2.55e-08
ENSG00000188660.3	0.00213937	0.0114089	2.4149	3.19e-07	1.27e-06
ENSG00000226476.2	0.162128	0.802863	2.30802	0.000104732	0.000250458
ENSG00000230542.4	0.00980396	0.0219869	1.16521	0.0467896	0.0636048
ENSG00000241288.6	0.0801653	0.312558	1.96307	8.23e-15	1.71e-13
ENSG00000281706.1	0.0280409	0.100682	1.84419	2.62e-11	2.46e-10
ENSG00000237054.8	0.0274447	0.0661907	1.2701	1.03e-08	5.72e-08
ENSG00000234572.1	0.00716964	0.0183422	1.3552	0.00157159	0.00290737
ENSG00000197085.10	0.0124222	0.0330932	1.41361	0.00113404	0.00216402
ENSG00000253187.2	0.0189109	0.282606	3.90151	1.26e-21	3.24e-19
ENSG00000224020.1	0.162409	0.457323	1.49358	2.54e-07	1.05e-06
ENSG00000269959.1	0.00501625	0.0155239	1.62981	5.08e-06	1.59e-05
ENSG00000245149.3	0.0604019	0.198476	1.7163	7.91e-19	5.82e-17
ENSG00000234264.1	0.0250955	0.0992824	1.98411	3.8e-13	5.28e-12
ENSG00000258525.1	0.010742	0.0314379	1.54925	0.0480613	0.0651163
ENSG00000258616.4	1.59737	0.0296605	-5.75101	6.34e-09	3.66e-08
ENSG00000229153.4	0.0534236	0.125374	1.23069	1.45e-05	4.18e-05
ENSG00000248323.4	0.119233	0.34085	1.51536	4.96e-09	2.96e-08
ENSG00000281327.1	0.0140186	0.22842	4.02627	1.9e-12	2.24e-11
ENSG00000243224.1	0.0904427	0.183541	1.02103	3.89e-07	1.52e-06
ENSG00000233885.6	0.0764036	0.264928	1.79389	6.2e-15	1.34e-13
ENSG00000232021.5	0.0179885	0.0599911	1.73768	1.68e-11	1.66e-10
ENSG00000250033.4	0.00786397	0.0451328	2.52085	0.000781185	0.0015466
ENSG00000246375.2	0.213728	0.0488599	-2.12906	3.46e-17	1.25e-15
ENSG00000233930.3	0.124727	0.0548338	-1.18564	0.0410431	0.0566785
ENSG00000250546.4	0.0115575	0.146283	3.66186	2.32e-12	2.68e-11
ENSG00000236268.4	0.0301984	0.0639883	1.08334	0.0166086	0.0249614
ENSG00000236081.1	0.0300025	0.870357	4.85845	5.63e-09	3.3e-08
ENSG00000228412.5	0.242734	0.0847899	-1.51741	2.88e-05	7.82e-05
ENSG00000249375.6	0.0113903	0.0302045	1.40696	1.9e-09	1.27e-08
ENSG00000260913.1	0.00586206	0.0423915	2.8543	1.14e-05	3.35e-05
ENSG00000258766.1	0.131401	0.0171994	-2.93355	2.22e-14	4.13e-13
ENSG00000269821.1	0.0102593	0.0311374	1.60172	6.24e-14	1.05e-12
ENSG00000230990.1	0.0418835	0.153451	1.87333	0.0175279	0.026209
ENSG00000272549.1	0.411951	0.0247058	-4.05955	4.06e-20	4.64e-18
ENSG00000248360.6	0.149964	0.492231	1.71472	0.013698	0.0210008
ENSG00000280798.1	1.7005	3.78944	1.15603	1.24e-18	8.48e-17
ENSG00000236064.1	0.0307343	0.151626	2.3026	1.45e-16	4.73e-15
ENSG00000082929.7	0.223984	0.073968	-1.59842	9.18e-06	2.74e-05
ENSG00000229401.1	0.0215155	0.065888	1.61464	6.74e-05	0.000167219
ENSG00000228109.1	0.743938	2.30185	1.62954	8.93e-09	5.05e-08
ENSG00000260394.2	0.0284887	0.0959866	1.75244	7.4e-05	0.000182327
ENSG00000232310.5	0.0957026	0.21316	1.15531	4.06e-06	1.3e-05
ENSG00000229967.1	0.00526603	0.475402	6.49629	2.43e-08	1.22e-07
ENSG00000198221.8	0.497046	0.173772	-1.51618	4.49e-13	6.09e-12
ENSG00000265845.2	0.00874579	0.0254441	1.54067	0.000162681	0.000368492
ENSG00000230709.1	0.011832	0.024926	1.07496	0.00222089	0.00400239
ENSG00000240990.8	0.00985179	0.276104	4.80868	2.54e-18	1.41e-16
ENSG00000231233.1	0.446597	1.04894	1.23188	0.0001194	0.000279368
ENSG00000220161.4	0.0224561	0.0569533	1.34267	1.18e-05	3.44e-05
ENSG00000236799.1	0.00702196	0.0653551	3.21835	1.46e-08	7.81e-08
ENSG00000229876.1	0.0124887	0.283954	4.50696	5.41e-08	2.5e-07
ENSG00000233237.5	0.148751	0.0598597	-1.31325	0.00110936	0.00212087
ENSG00000177738.3	0.703706	1.77623	1.33578	4.44e-18	2.33e-16
ENSG00000254802.1	0.0539234	0.107883	1.00049	0.032992	0.0466236
ENSG00000183154.1	0.147146	0.0450283	-1.70834	6.8e-09	3.91e-08
ENSG00000259438.1	0.0983274	0.24007	1.28779	1.01e-06	3.68e-06
ENSG00000262884.1	0.0817655	0.0313091	-1.38491	4.89e-05	0.000126394
ENSG00000223662.1	0.0060346	0.0362881	2.58816	3.07e-07	1.24e-06
ENSG00000279078.1	0.00703673	0.0208479	1.56692	9.85e-06	2.92e-05
ENSG00000241479.1	0.939419	0.212979	-2.14106	0.0277096	0.03987
ENSG00000245466.1	0.223068	0.0533057	-2.06512	2.63e-09	1.68e-08
ENSG00000227676.3	0.0594213	0.177099	1.5755	0.000210414	0.00046336
ENSG00000260372.5	0.0881047	0.0100724	-3.12881	2.42e-06	8.17e-06
ENSG00000258667.1	0.160882	0.378905	1.23584	3.17e-07	1.27e-06
ENSG00000226026.4	0.122941	0.0277722	-2.14625	0.000303136	0.000647465
ENSG00000257556.1	0.522363	1.63337	1.64473	1.1e-08	6.13e-08
ENSG00000269210.2	0.0808201	0.678632	3.06984	0.023248	0.0338766
ENSG00000223776.5	0.044469	0.101976	1.19736	1.15e-05	3.35e-05
ENSG00000230156.2	0.18431	0.00877381	-4.39279	8.75e-22	2.57e-19
ENSG00000228221.4	0.139232	0.322538	1.21198	1.86e-05	5.22e-05
ENSG00000250103.2	0.605475	0.0454365	-3.73614	3.07e-07	1.24e-06
ENSG00000183674.10	0.0443034	0.18733	2.08009	3.24e-07	1.29e-06
ENSG00000236039.1	0.0886919	0.260634	1.55515	3.8e-08	1.8e-07
ENSG00000187013.4	0.152126	0.319902	1.07237	0.0175775	0.0262451
ENSG00000253837.1	0.0186359	0.0609139	1.70868	1.13e-10	9.46e-10
ENSG00000267365.1	0.640325	0.318638	-1.00689	9.77e-05	0.000235324
ENSG00000250451.4	0.0616372	0.555635	3.17227	4.52e-18	2.33e-16
ENSG00000232814.2	0.0217332	0.0667421	1.6187	0.000108632	0.000257689
ENSG00000231419.5	0.0442262	0.0148933	-1.57024	1.08e-06	3.92e-06
ENSG00000253181.1	0.052666	0.0199019	-1.40397	4.26e-06	1.36e-05
ENSG00000232023.2	0.0129944	0.746888	5.84493	3.12e-06	1.02e-05
ENSG00000206195.9	0.0606584	0.880403	3.85938	1.39e-17	5.71e-16
ENSG00000223478.1	2.09585	5.12718	1.29063	2.07e-14	3.94e-13
ENSG00000177699.4	0.018101	0.0890512	2.29857	2.22e-10	1.72e-09
ENSG00000257167.2	0.353316	1.28617	1.86405	3.21e-17	1.2e-15
ENSG00000234695.1	0.0173367	0.171946	3.31005	6.57e-14	1.1e-12
ENSG00000205696.4	0.289417	0.0826173	-1.80863	8.81e-06	2.64e-05
ENSG00000225742.4	0.611655	0.166007	-1.88148	5.17e-12	5.51e-11
ENSG00000236819.1	0.495063	0.162714	-1.60527	0.0175217	0.026209
ENSG00000251301.5	0.0774292	0.188145	1.28089	0.00507954	0.00850998
ENSG00000206337.9	8.53152	24.1776	1.5028	1.01e-13	1.63e-12
ENSG00000236519.1	0.0371324	0.0943172	1.34484	2.9e-06	9.66e-06
ENSG00000256690.1	0.209666	0.464304	1.14697	2.55e-10	1.96e-09
ENSG00000257588.1	1.18741	0.122502	-3.27694	6.89e-06	2.12e-05
ENSG00000267709.1	1.34433	0.223228	-2.5903	1.01e-10	8.55e-10
ENSG00000231652.2	0.0883902	0.200362	1.18065	1.43e-08	7.67e-08
ENSG00000172965.13	1.01656	2.50012	1.2983	4.56e-16	1.29e-14
ENSG00000239213.4	1.04519	2.97679	1.50999	6.22e-16	1.66e-14
ENSG00000213468.3	0.0203453	0.306304	3.9122	2.25e-18	1.33e-16
ENSG00000228203.5	0.0326464	0.368404	3.49629	1.29e-22	5.32e-20
ENSG00000259881.1	0.20912	0.438747	1.06906	0.00156316	0.00289438
ENSG00000223914.1	0.452726	0.0366779	-3.62566	1.83e-12	2.17e-11
ENSG00000265142.5	3.47334	0.099154	-5.13051	1.13e-05	3.32e-05
ENSG00000228956.7	0.0220901	0.057854	1.38902	2.46e-07	1.02e-06
ENSG00000243629.1	0.0297147	0.0636349	1.09864	0.000519251	0.00106171
ENSG00000260135.5	0.0391056	0.147472	1.91499	6.69e-05	0.000166225
ENSG00000212978.6	0.894175	1.79289	1.00366	1.11e-07	4.9e-07
ENSG00000235531.8	0.337699	1.31097	1.95683	2.66e-12	3.01e-11
ENSG00000230023.2	0.0139186	0.0438186	1.65453	8.93e-06	2.67e-05
ENSG00000267665.1	0.00380167	0.0298179	2.97147	0.019083	0.0283491
ENSG00000236200.4	0.151951	0.640959	2.07663	5.43e-18	2.73e-16
ENSG00000236499.2	0.020723	0.0957382	2.20786	1.87e-08	9.62e-08
ENSG00000233725.6	0.748855	0.0483999	-3.95161	9.98e-07	3.66e-06
ENSG00000262188.1	0.133824	0.0415284	-1.68817	8.28e-08	3.72e-07
ENSG00000261359.2	0.0410899	0.110627	1.42885	9.77e-12	9.91e-11
ENSG00000241684.4	0.0589145	0.0169551	-1.7969	4.16e-09	2.55e-08
ENSG00000241544.1	0.0192399	0.0693217	1.84921	1.59e-05	4.53e-05
ENSG00000244300.2	0.242669	0.963816	1.98977	3.61e-09	2.25e-08
ENSG00000196979.1	0.0066595	0.0665545	3.32105	5.95e-14	1.01e-12
ENSG00000268621.4	0.532102	4.17643	2.97249	1.22e-07	5.35e-07
ENSG00000254815.4	0.160746	0.485288	1.59406	2.53e-05	6.95e-05
ENSG00000248740.4	0.0646408	0.694957	3.42641	3.31e-08	1.59e-07
ENSG00000226419.5	0.165719	0.464746	1.4877	3.25e-19	2.79e-17
ENSG00000205634.5	0.0052578	0.115922	4.46254	5.58e-17	1.92e-15
ENSG00000225649.4	0.0347296	0.0154566	-1.16794	2.88e-05	7.82e-05
ENSG00000229727.5	0.00534934	0.0150876	1.49593	0.000810188	0.0015994
ENSG00000223960.5	0.670032	1.72561	1.3648	8.84e-18	4.23e-16
ENSG00000226779.1	0.00508154	0.263632	5.69712	3.62e-09	2.25e-08
ENSG00000267750.4	0.0530405	0.189541	1.83734	7.44e-08	3.37e-07
ENSG00000249550.5	0.00639231	0.69386	6.76216	1.07e-13	1.72e-12
ENSG00000176728.6	0.611704	0.283358	-1.11021	0.00045312	0.000937662
ENSG00000251175.4	0.0239918	0.0548138	1.19199	1.11e-05	3.28e-05
ENSG00000266835.4	0.114768	0.460908	2.00575	2.37e-09	1.55e-08
ENSG00000257285.4	0.101721	0.204154	1.00504	1.13e-06	4.08e-06
ENSG00000232079.5	0.648699	0.0852509	-2.92776	3.5e-18	1.89e-16
ENSG00000234478.1	3.09253	0.660833	-2.22643	7.08e-14	1.18e-12
ENSG00000236700.4	0.141736	0.476996	1.75077	3.41e-07	1.35e-06
ENSG00000257859.1	0.0253817	0.0573072	1.17493	8e-05	0.000195964
ENSG00000261742.4	0.00667347	0.0832596	3.64111	2.39e-11	2.25e-10
ENSG00000264859.4	0.0616838	0.158617	1.36258	6.16e-08	2.83e-07
ENSG00000269985.1	0.85103	0.148901	-2.51486	5.44e-20	5.9e-18
ENSG00000203688.4	12.8555	0.656258	-4.29197	3.51e-15	7.86e-14
ENSG00000214184.3	0.0934653	0.251907	1.43039	2.9e-11	2.69e-10
ENSG00000217455.7	0.0266318	0.107037	2.00688	0.00166862	0.00307582
ENSG00000247982.5	0.130544	0.299477	1.1979	0.000226112	0.000494756
ENSG00000234663.4	0.0174522	0.0386866	1.14843	0.0349615	0.0491369
ENSG00000224614.1	0.0718149	0.161052	1.16517	1.76e-10	1.41e-09
ENSG00000235703.4	0.0513741	0.144333	1.49029	3.72e-09	2.3e-08
ENSG00000254486.1	0.00373758	0.0167232	2.16167	1.74e-05	4.91e-05
ENSG00000198358.4	0.00300828	0.0404408	3.7488	1.56e-09	1.06e-08
ENSG00000233429.8	1.51341	3.28111	1.11638	7.53e-08	3.4e-07
ENSG00000275620.1	0.0295496	0.110903	1.90808	0.0132923	0.020455
ENSG00000228201.1	0.149554	0.320265	1.0986	5.78e-06	1.79e-05
ENSG00000268095.1	0.0474361	0.120986	1.35078	0.000412823	0.000860326
ENSG00000259240.1	0.283086	1.12452	1.99	3.44e-17	1.25e-15
ENSG00000261664.4	0.225443	0.0480019	-2.2316	1.98e-18	1.22e-16
ENSG00000246640.1	0.110998	0.320516	1.52987	8.31e-12	8.47e-11
ENSG00000234807.5	0.209161	0.0955489	-1.1303	1.95e-06	6.77e-06
ENSG00000259721.1	0.0162792	0.0483586	1.57074	5.27e-08	2.45e-07
ENSG00000246022.2	0.268403	0.0289061	-3.21495	9.51e-13	1.19e-11
ENSG00000223783.1	0.61113	0.116337	-2.39317	1.72e-08	8.93e-08
ENSG00000269352.1	0.650938	1.65857	1.34935	2.52e-09	1.63e-08
ENSG00000262061.4	0.384383	0.1606	-1.25908	1.17e-08	6.4e-08
ENSG00000262075.3	0.00388362	0.0119992	1.62746	0.000352034	0.000746486
ENSG00000249816.5	0.0989486	0.250933	1.34255	0.000132137	0.000307076
ENSG00000231298.5	0.125389	0.846946	2.75586	6.84e-11	5.94e-10
ENSG00000228789.5	6.94634	0.261136	-4.73338	2.3e-11	2.18e-10
ENSG00000273032.1	0.0488274	0.156344	1.67896	0.0018934	0.00345001
ENSG00000228630.4	0.0157857	0.299069	4.24379	1.96e-18	1.22e-16
ENSG00000260790.1	0.00824872	0.0173547	1.07308	0.000942669	0.00182249
ENSG00000225329.2	0.0172592	0.0685202	1.98917	0.0125046	0.0193878
ENSG00000258955.1	0.784992	5.29683	2.75438	1.63e-16	5.17e-15
ENSG00000267432.4	0.0119172	0.120577	3.33884	1.51e-21	3.46e-19
ENSG00000237181.1	0.558144	1.23063	1.14069	3.38e-10	2.58e-09
ENSG00000253603.1	0.00882891	0.0465407	2.39819	1.6e-07	6.84e-07
ENSG00000226706.1	0.0487173	0.169917	1.80232	4.88e-12	5.23e-11
ENSG00000248596.5	0.00314696	0.029725	3.23965	1.33e-05	3.86e-05
ENSG00000233515.1	0.0452886	0.985858	4.44416	2.31e-12	2.68e-11
ENSG00000248243.1	0.180942	0.459496	1.34452	0.0196168	0.0290165
ENSG00000197301.6	0.0116775	0.0671388	2.52341	5.33e-19	4.22e-17
ENSG00000241158.4	0.111041	0.0205701	-2.43248	2.29e-11	2.18e-10
ENSG00000267374.1	0.203465	0.53547	1.39602	0.00010777	0.000255939
ENSG00000267254.4	0.455358	0.226962	-1.00455	3.82e-13	5.28e-12
ENSG00000230606.9	0.0124942	0.032936	1.3984	5.88e-05	0.000148884
ENSG00000227674.1	0.00307564	0.267319	6.44153	7.73e-07	2.9e-06
ENSG00000266975.1	0.015703	0.150404	3.25973	4.09e-05	0.000107239
ENSG00000227373.4	0.074444	0.220555	1.56691	3.18e-13	4.51e-12
ENSG00000244184.1	0.134583	0.361091	1.42387	1.45e-07	6.24e-07
ENSG00000245614.3	0.0709059	0.307504	2.11663	5.25e-15	1.15e-13
ENSG00000236091.1	0.071047	0.0218914	-1.69841	3.87e-10	2.93e-09
ENSG00000230400.1	0.00263765	0.0230218	3.12568	7.8e-12	8.03e-11
ENSG00000224017.1	0.00507506	0.0323546	2.67248	2.28e-09	1.5e-08
ENSG00000231574.4	0.0261169	0.156042	2.57888	2.7e-09	1.72e-08
ENSG00000232586.1	0.0070313	0.0303988	2.11215	8.67e-09	4.92e-08
ENSG00000253404.1	0.701412	0.284482	-1.30193	0.000402256	0.000840006
ENSG00000267151.3	0.406849	1.49275	1.87541	3.24e-11	2.98e-10
ENSG00000266402.3	1.03405	2.43806	1.23743	8.27e-08	3.72e-07
ENSG00000243004.4	0.0955736	0.041546	-1.2019	7.49e-13	9.58e-12
ENSG00000185847.6	4.20719	0.341743	-3.62187	0.00188764	0.00344561
ENSG00000233355.5	0.0382007	0.113385	1.56956	9.62e-06	2.86e-05
ENSG00000235848.3	0.00410536	0.0118575	1.53021	0.000775983	0.00153778
ENSG00000251350.1	0.0011036	0.0530027	5.58577	2.79e-08	1.38e-07
ENSG00000263080.1	0.0226029	0.125148	2.46906	2.01e-10	1.58e-09
ENSG00000232774.6	0.14855	0.474886	1.67663	4.07e-09	2.51e-08
ENSG00000256128.4	0.0668982	0.583033	3.12354	2.74e-19	2.45e-17
ENSG00000225880.5	0.14088	0.406821	1.52993	8.98e-14	1.47e-12
ENSG00000255737.2	5.78087	12.2283	1.08087	1.08e-17	4.83e-16
ENSG00000227053.1	0.553408	1.18029	1.09272	2.36e-12	2.71e-11
ENSG00000205334.2	0.0125771	0.1018	3.01687	1.38e-07	5.98e-07
ENSG00000250266.1	0.331901	0.0428333	-2.95395	6e-09	3.47e-08
ENSG00000265702.1	0.0101233	0.0444852	2.13565	4.83e-06	1.53e-05
ENSG00000230658.1	0.112059	0.263451	1.23327	9.81e-06	2.91e-05
ENSG00000246366.5	0.00878741	0.0276689	1.65476	2.08e-10	1.63e-09
ENSG00000249740.1	0.167918	0.373022	1.1515	1.02e-09	7.15e-09
ENSG00000203645.2	0.0058154	0.0147176	1.33959	0.0138096	0.0211406
ENSG00000223382.3	0.0806176	0.0136125	-2.56616	1.5e-10	1.22e-09
ENSG00000224897.5	0.0192644	0.0913701	2.24579	1.38e-13	2.15e-12
ENSG00000204282.4	0.690437	1.51292	1.13176	2.93e-07	1.19e-06
ENSG00000226673.1	0.00343079	0.0137476	2.00257	0.000359412	0.000761347
ENSG00000203801.7	0.00670005	0.0191331	1.51383	5.41e-07	2.08e-06
ENSG00000255559.1	0.0178791	0.0569891	1.67241	4.84e-08	2.27e-07
ENSG00000177788.5	0.187358	0.417329	1.15539	3.33e-06	1.08e-05
ENSG00000281756.1	0.0147003	0.120495	3.03505	3.31e-09	2.08e-08
ENSG00000225535.5	0.0342584	0.093645	1.45074	3.94e-07	1.54e-06
ENSG00000236871.5	0.35139	0.899966	1.3568	1.47e-05	4.21e-05
ENSG00000267147.2	0.0789284	0.587883	2.89691	1.5e-14	2.99e-13
ENSG00000280350.1	0.221495	0.0776858	-1.51155	2.44e-05	6.7e-05
ENSG00000275549.1	0.0208362	0.0650841	1.64321	3.66e-06	1.19e-05
ENSG00000225064.1	0.0042511	0.0435514	3.35681	3.04e-07	1.23e-06
ENSG00000212743.2	0.0218172	0.0449152	1.04174	0.000109611	0.000259413
ENSG00000224533.4	0.0058653	0.015846	1.43384	0.00015343	0.000349074
ENSG00000229647.1	0.371588	3.17965	3.09709	2.33e-20	2.83e-18
ENSG00000247473.2	0.00503182	0.0109836	1.1262	0.000678717	0.00135872
ENSG00000225964.4	0.0477079	0.314151	2.71916	3.1e-13	4.43e-12
ENSG00000227477.1	0.0905115	0.195698	1.11246	4.8e-11	4.26e-10
ENSG00000233009.1	0.0108852	0.041941	1.946	0.0134534	0.0206721
ENSG00000223884.4	0.0143464	0.0307044	1.09776	0.00247423	0.00439934
ENSG00000250133.2	0.019378	0.374912	4.27406	2.5e-25	2.57e-22
ENSG00000218357.3	0.495586	0.229055	-1.11344	1.47e-08	7.82e-08
ENSG00000229261.1	0.00486883	0.141782	4.86396	2.74e-13	4e-12
ENSG00000215866.6	0.027623	0.208978	2.91941	6.61e-13	8.61e-12
ENSG00000226629.1	0.0128746	0.146729	3.51055	0.0407741	0.0563449
ENSG00000231131.5	0.155932	1.7256	3.46811	3.62e-13	5.07e-12
ENSG00000266970.1	0.169914	0.358237	1.07611	1.63e-07	6.95e-07
ENSG00000235989.3	0.0284284	0.0616736	1.11732	3.78e-05	0.000100461
ENSG00000253315.1	0.28028	0.66234	1.2407	2.1e-06	7.25e-06
ENSG00000251381.5	4.08483	15.1853	1.89432	1.76e-16	5.41e-15
ENSG00000267287.1	0.0424052	0.253507	2.57972	4.88e-06	1.54e-05
ENSG00000229970.3	0.0300841	0.253367	3.07416	2.07e-08	1.04e-07
ENSG00000236384.6	0.0443267	0.104101	1.23174	0.0314576	0.0445871
ENSG00000280890.1	0.00325037	0.0365445	3.49098	7.78e-12	8.03e-11
ENSG00000185186.7	0.0070345	0.0249606	1.82713	5.73e-08	2.64e-07
ENSG00000223749.6	0.098822	0.935987	3.24358	2.03e-19	1.9e-17
ENSG00000247081.6	0.296427	0.72957	1.29937	4.96e-09	2.96e-08
ENSG00000231672.5	0.080448	0.296275	1.88081	9.46e-05	0.00022877
ENSG00000248599.1	0.115343	0.482613	2.06494	1.49e-08	7.9e-08
ENSG00000232233.1	0.013183	0.118895	3.17293	1.24e-15	3e-14
ENSG00000236548.1	0.0654428	0.166859	1.35033	3.95e-11	3.57e-10
ENSG00000215808.2	0.506724	1.89776	1.90503	0.0106044	0.0166549
ENSG00000244040.4	0.366417	0.0301103	-3.60516	1.11e-08	6.14e-08
ENSG00000263400.5	0.327116	0.115557	-1.5012	1.07e-16	3.54e-15
ENSG00000234690.5	0.0384444	0.0145878	-1.398	0.00278378	0.00489063
ENSG00000272168.4	0.118073	0.366248	1.63314	1.22e-10	1.01e-09
ENSG00000249378.4	0.0265731	0.088718	1.73926	1.89e-08	9.62e-08
ENSG00000226520.1	0.0163847	0.040314	1.29893	0.00077104	0.00152945
ENSG00000236393.1	0.0391603	0.0181223	-1.11162	0.00122127	0.00231334
ENSG00000223784.1	1.39167	2.95143	1.08459	0.00726682	0.0117721
ENSG00000171889.3	1.27584	3.43368	1.42831	0.000290953	0.000625545
ENSG00000231638.1	0.0564587	0.389472	2.78625	1.31e-12	1.59e-11
ENSG00000228639.5	0.726755	0.144026	-2.33514	0.0045772	0.00773764
ENSG00000278090.1	0.0108901	0.0322994	1.56849	0.00264811	0.00468022
ENSG00000261780.2	0.0175264	1.43311	6.35347	4.21e-09	2.56e-08
ENSG00000249628.2	0.119661	1.26516	3.4023	0.000107382	0.000255312
ENSG00000236311.5	0.174502	0.0336015	-2.37664	0.0364273	0.0509883
ENSG00000224957.4	0.0386386	0.00877034	-2.13934	5.94e-13	7.84e-12
ENSG00000227945.1	0.0139362	0.0622136	2.15839	1.95e-09	1.3e-08
ENSG00000215196.4	0.00994939	0.0231914	1.22091	0.000100498	0.000241454
ENSG00000180066.8	0.173474	0.817037	2.23568	2.01e-11	1.93e-10
ENSG00000232564.2	0.0105154	0.0277767	1.40137	5.39e-08	2.5e-07
ENSG00000223387.5	0.0288924	0.0896689	1.63392	0.000122728	0.000286505
ENSG00000249249.1	0.500586	0.242777	-1.04398	1.65e-06	5.81e-06
ENSG00000231948.2	0.0518664	0.59679	3.52435	1.27e-15	3.04e-14
ENSG00000229404.4	0.00740275	0.0494967	2.7412	0.00381615	0.00654788
ENSG00000234199.2	0.0351907	0.118469	1.75124	1.24e-06	4.45e-06
ENSG00000249096.5	0.131964	0.285836	1.11504	0.000134775	0.00031232
ENSG00000231185.5	0.0314152	0.0754414	1.26389	1.35e-07	5.87e-07
ENSG00000227906.6	0.00569123	0.0753115	3.72606	1.62e-09	1.09e-08
ENSG00000260896.4	0.0204665	0.067037	1.71169	0.000122936	0.000286666
ENSG00000255760.1	0.0248483	0.0658606	1.40627	0.00254679	0.00451277
ENSG00000233569.1	0.0495964	0.0219947	-1.17308	8.87e-07	3.29e-06
ENSG00000254887.1	0.0418906	0.0964359	1.20294	1.7e-06	5.96e-06
ENSG00000232850.3	0.0250844	0.0806029	1.68404	2.89e-08	1.42e-07
ENSG00000269072.1	0.00801747	0.0446835	2.47852	5.79e-05	0.000147109
ENSG00000203585.3	0.020681	0.0666193	1.68763	5.26e-08	2.45e-07
ENSG00000280543.1	0.0179298	0.0483674	1.43168	1.05e-07	4.68e-07
ENSG00000249306.4	0.0115408	0.0259252	1.16761	0.0157227	0.0237513
ENSG00000251169.2	0.0739487	0.217626	1.55725	0.003687	0.00634744
ENSG00000274026.1	0.053902	0.11626	1.10895	0.00908678	0.0144924
ENSG00000255970.1	0.00705007	0.014637	1.05391	0.000998061	0.00192416
ENSG00000240032.1	0.0486403	0.170862	1.81261	9.97e-10	7.06e-09
ENSG00000281207.1	0.0626535	0.128465	1.03591	4.85e-07	1.87e-06
ENSG00000260653.4	0.107244	0.0200474	-2.41941	0.0152978	0.0231945
ENSG00000260941.1	0.066978	0.257653	1.94367	1.49e-10	1.22e-09
ENSG00000230102.6	0.177909	0.05014	-1.82711	1.52e-13	2.33e-12
ENSG00000259831.1	0.00432957	0.0235933	2.44608	6.09e-08	2.8e-07
ENSG00000228295.1	0.0293782	4.2731	7.18439	5.78e-05	0.000147036
ENSG00000254349.4	0.0224275	0.107031	2.25469	1.33e-07	5.81e-07
ENSG00000215417.9	0.0954055	0.24846	1.38087	2.74e-08	1.36e-07
ENSG00000241135.4	0.0138005	0.0448308	1.69977	4.79e-05	0.000123997
ENSG00000261326.2	0.134768	0.4482	1.73367	6.23e-11	5.46e-10
ENSG00000272752.4	0.210027	0.469838	1.16159	1.18e-07	5.19e-07
ENSG00000225077.2	0.107445	0.300983	1.48609	4.61e-11	4.11e-10
ENSG00000231453.1	0.016896	0.411604	4.6065	1.67e-07	7.09e-07
ENSG00000268686.1	0.0428653	0.243672	2.50706	0.0394901	0.0548651
ENSG00000197989.12	1.61017	3.69699	1.19913	3.19e-07	1.27e-06
ENSG00000256546.1	0.0444521	0.488102	3.45686	1.62e-09	1.09e-08
ENSG00000269420.4	0.0285787	0.0665377	1.21923	0.00010909	0.000258478
ENSG00000231764.7	0.0214884	0.147687	2.78091	1.81e-14	3.52e-13
ENSG00000231305.3	0.210271	0.52881	1.3305	0.000165465	0.000374387
ENSG00000236242.1	0.192597	0.539478	1.48598	0.000179392	0.000400617
ENSG00000258231.4	0.333751	0.0331818	-3.33031	3.44e-07	1.36e-06
ENSG00000246228.5	0.233924	0.732969	1.64771	0.0303798	0.0432587
ENSG00000235885.6	0.00755022	0.026408	1.80638	1.9e-05	5.34e-05
ENSG00000235904.1	0.475842	0.21117	-1.17208	1.18e-05	3.44e-05
ENSG00000235899.1	0.437006	1.198	1.45491	0.00380825	0.00653978
ENSG00000235897.1	0.1156	0.927313	3.00391	3.22e-21	6.64e-19
ENSG00000204709.4	0.0420453	0.133656	1.66851	4.17e-05	0.000108788
ENSG00000229688.6	0.00668946	0.0173538	1.37529	5.97e-05	0.000150355
ENSG00000228763.1	0.0557196	0.139151	1.3204	7.64e-05	0.000187204
ENSG00000248309.4	0.0770459	0.0231447	-1.73504	4.13e-06	1.32e-05
ENSG00000225756.1	0.122636	0.433717	1.82237	4.83e-05	0.000124979
ENSG00000227695.4	0.243346	0.0575863	-2.07921	0.000295218	0.000633181
ENSG00000244161.1	0.121925	0.279436	1.19653	1.41e-06	5e-06
ENSG00000233922.2	0.049415	0.474418	3.26314	2.3e-06	7.8e-06
ENSG00000230970.3	0.0999312	0.00953857	-3.38909	8.25e-10	5.96e-09
ENSG00000234380.1	0.0999931	0.595061	2.57314	1.2e-13	1.9e-12
ENSG00000234883.3	0.207405	0.666262	1.68364	1.78e-09	1.19e-08
ENSG00000237914.4	0.00371414	0.0173278	2.22199	2.93e-06	9.74e-06
ENSG00000232065.1	0.175871	0.559796	1.67039	2.4e-06	8.14e-06
ENSG00000247092.5	0.756383	1.63571	1.11273	3.32e-08	1.59e-07
ENSG00000267659.4	0.112261	0.0193006	-2.54014	0.0027199	0.00479066
ENSG00000250682.4	0.319078	1.67811	2.39486	1.52e-11	1.51e-10
ENSG00000146666.5	0.0190435	0.174608	3.19675	9.91e-10	7.04e-09
ENSG00000233360.4	0.0392383	0.0892379	1.18539	1.63e-08	8.52e-08
ENSG00000240498.5	0.0433702	0.327173	2.91528	2.74e-12	3.08e-11
ENSG00000224057.1	0.0226915	0.122802	2.43612	3.57e-09	2.24e-08
ENSG00000227933.1	0.0193619	0.0492637	1.3473	0.000891513	0.00173993
ENSG00000244968.5	0.242427	0.10819	-1.16398	0.000136472	0.000314665
ENSG00000225783.5	0.156491	0.969051	2.63049	1.27e-14	2.58e-13
ENSG00000281162.1	0.369994	1.14787	1.63338	0.0127746	0.0197766
ENSG00000249500.1	0.00282742	0.108698	5.26469	3.19e-12	3.53e-11
ENSG00000214894.5	0.0327316	0.0853999	1.38355	1.66e-07	7.08e-07
ENSG00000231187.2	0.0876096	0.187666	1.09901	0.00249812	0.00443034
ENSG00000258602.1	0.227293	1.23289	2.43941	0.00136824	0.00256343
ENSG00000179406.6	0.469604	2.04623	2.12345	2.26e-16	6.65e-15
ENSG00000204661.8	0.00498137	0.0262383	2.39706	2.75e-08	1.37e-07
ENSG00000229699.1	0.0959566	0.0404012	-1.24798	0.000463537	0.000954422
ENSG00000232445.1	2.59794	6.4757	1.31767	3.01e-08	1.47e-07
ENSG00000251365.1	0.0170037	0.0973143	2.5168	1.7e-08	8.88e-08
ENSG00000227060.5	0.0372225	0.0867186	1.22017	2.02e-05	5.64e-05
ENSG00000187621.13	0.00557819	0.0212059	1.9266	0.0106748	0.0167527
ENSG00000203684.5	0.142956	0.297177	1.05575	4.03e-05	0.000106079
ENSG00000260469.2	0.180624	0.0748442	-1.27103	0.000316927	0.000675521
ENSG00000259518.1	0.00276843	0.0386256	3.80242	1.49e-11	1.49e-10
ENSG00000231621.1	1.68679	0.128988	-3.70897	0.0186687	0.0277737
ENSG00000186615.9	0.503115	1.10984	1.14139	1.65e-13	2.52e-12
ENSG00000230392.1	0.00147277	0.0194531	3.7234	4.17e-07	1.62e-06
ENSG00000224034.1	0.0606057	0.648663	3.41994	2.19e-11	2.1e-10
ENSG00000237361.2	0.738461	0.0753126	-3.29356	0.000109739	0.000259417
ENSG00000271952.1	0.199352	0.036733	-2.44017	0.0015296	0.00284503
ENSG00000280924.1	0.0482877	0.0232786	-1.05265	0.000432819	0.000898361
ENSG00000232046.5	0.16731	0.0353669	-2.24205	3.16e-08	1.53e-07
ENSG00000233246.1	0.0322747	0.0789511	1.29055	0.00223882	0.00402245
ENSG00000234155.1	0.0242567	0.172725	2.83202	2.02e-12	2.37e-11
ENSG00000254560.4	1.16431	4.35921	1.90459	1.57e-15	3.65e-14
ENSG00000272274.1	0.202465	0.0256048	-2.98319	5.86e-12	6.22e-11
ENSG00000281491.1	0.03408	0.0924501	1.43975	0.00373796	0.00642442
ENSG00000279082.2	0.0111389	0.055212	2.30938	0.00019799	0.000437874
ENSG00000228035.1	0.0445101	0.00862577	-2.36741	1.04e-06	3.8e-06
ENSG00000259107.1	0.0202921	0.327012	4.01035	1.03e-09	7.22e-09
ENSG00000214039.7	0.00201762	0.015209	2.91419	0.000134848	0.00031232
ENSG00000188004.8	2.07884	0.800347	-1.37708	0.013174	0.0202882
ENSG00000225684.3	0.0168964	0.0453904	1.42567	2.03e-10	1.6e-09
ENSG00000228784.6	0.0234184	0.0673543	1.52413	0.00017624	0.000394861
ENSG00000204960.6	0.000709509	0.0188678	4.73296	2.89e-11	2.69e-10
ENSG00000226803.6	0.0289669	0.0640972	1.14585	1.3e-12	1.58e-11
ENSG00000224271.4	0.0429556	0.324407	2.91689	9.38e-18	4.32e-16
ENSG00000270164.1	0.106385	0.236116	1.1502	0.000234143	0.000510159
ENSG00000187951.9	0.295021	0.777129	1.39734	2.84e-13	4.12e-12
ENSG00000237686.5	0.166921	0.613707	1.87838	9.46e-11	8.08e-10
ENSG00000249345.5	0.00597914	0.033755	2.49709	0.000744276	0.00148207
ENSG00000248265.1	0.010587	0.055729	2.39614	6.8e-13	8.8e-12
ENSG00000262003.1	0.141516	0.427431	1.59472	0.00192745	0.00350895
ENSG00000224577.1	0.123645	0.4919	1.99216	8.6e-13	1.09e-11
ENSG00000260005.5	0.0779089	0.206629	1.40718	1.84e-12	2.17e-11
ENSG00000260009.1	0.0325233	0.0765379	1.2347	0.0002019	0.000445566
ENSG00000258086.1	0.0487838	0.149396	1.61467	3.26e-06	1.06e-05
ENSG00000248964.5	0.0180265	0.0557644	1.62922	6.04e-07	2.3e-06
ENSG00000254109.4	0.91278	0.277513	-1.71771	7.73e-12	8.03e-11
ENSG00000258701.1	0.223198	0.496841	1.15446	7.08e-08	3.21e-07
ENSG00000267013.4	0.0104827	0.432456	5.36647	2.4e-22	8.23e-20
ENSG00000238120.1	0.325328	0.788321	1.27689	0.00307249	0.00536124
ENSG00000233070.1	0.605924	0.143774	-2.07534	4.97e-05	0.000128054
ENSG00000257913.2	0.0632727	0.246394	1.96131	1.11e-17	4.85e-16
ENSG00000259125.1	0.0105963	0.0338531	1.67573	3.98e-05	0.000105152
ENSG00000223768.1	0.806926	1.9513	1.27393	2.21e-13	3.27e-12
ENSG00000181097.5	0.0871595	0.311574	1.83784	8.42e-16	2.11e-14
ENSG00000257642.1	0.0116329	0.0696342	2.58159	1.19e-08	6.49e-08
ENSG00000230825.1	1.69997	0.138654	-3.61595	1e-09	7.08e-09
ENSG00000249673.5	1.38751	2.89507	1.0611	2.08e-13	3.12e-12
ENSG00000264345.1	0.366513	0.0637717	-2.52287	8.3e-05	0.000202671
ENSG00000258183.4	0.00332531	0.0378744	3.50966	1.62e-06	5.72e-06
ENSG00000257069.4	0.00405337	0.0159017	1.97198	3.61e-05	9.64e-05
ENSG00000256802.2	0.0346357	0.191352	2.46589	1.19e-12	1.47e-11
ENSG00000231607.7	0.337931	0.908577	1.42688	1.9e-17	7.4e-16
ENSG00000232977.5	0.211862	0.0688382	-1.62184	1.85e-08	9.55e-08
ENSG00000261488.1	0.149886	0.646091	2.10787	8.17e-15	1.71e-13
ENSG00000230316.5	0.0467375	0.536177	3.52005	2.53e-06	8.52e-06
ENSG00000205853.9	0.0389982	0.105847	1.44051	0.000840816	0.00165517
ENSG00000258731.1	0.00728727	0.0233405	1.67938	5.72e-05	0.00014596
ENSG00000259459.4	0.813619	0.137275	-2.56729	4.14e-06	1.32e-05
ENSG00000152931.7	1.13163	0.315325	-1.8435	5.03e-16	1.4e-14
ENSG00000246095.2	0.0324696	0.22023	2.76185	1.07e-12	1.32e-11
ENSG00000245281.5	0.270642	0.113738	-1.25068	1.9e-17	7.4e-16
ENSG00000257545.3	0.0157903	0.0402459	1.3498	4.34e-05	0.000112904
ENSG00000267123.4	0.0611209	1.37406	4.49064	4.71e-24	3.23e-21
ENSG00000227431.4	0.0161452	0.0472565	1.54941	0.00014585	0.000334787
ENSG00000235890.2	0.0230093	0.305503	3.73089	1.13e-07	4.97e-07
ENSG00000234956.4	0.03089	0.084552	1.4527	1.15e-08	6.31e-08
ENSG00000272620.1	0.0323121	2.96041	6.51758	6.79e-15	1.46e-13
ENSG00000183822.3	0.0161742	0.0664911	2.03947	8.76e-05	0.000213031
ENSG00000164385.7	0.0776666	0.0246211	-1.6574	0.000225676	0.000494756
ENSG00000253477.4	0.0296327	0.267689	3.1753	5.6e-11	4.95e-10
ENSG00000249082.2	11.7781	3.53368	-1.73686	3.61e-12	3.95e-11
ENSG00000260442.4	0.753339	1.65153	1.13243	1.26e-05	3.67e-05
ENSG00000244383.1	0.102843	0.0226436	-2.18326	8.67e-14	1.43e-12
ENSG00000236508.1	0.157577	0.0383358	-2.03929	5.68e-10	4.22e-09
ENSG00000256039.1	0.35374	1.40995	1.99488	0.00310003	0.00540441
ENSG00000226363.3	0.0974535	1.24446	3.67466	9.99e-21	1.37e-18
ENSG00000230736.2	0.0328792	0.0724601	1.14001	0.00112901	0.00215643
ENSG00000234577.1	0.0392072	0.016866	-1.217	0.00134071	0.00252037
ENSG00000257551.1	0.0993211	0.0389165	-1.35172	0.0415453	0.0572952
ENSG00000259804.1	0.040723	0.106482	1.38669	5.8e-10	4.28e-09
ENSG00000227630.2	0.287022	0.141019	-1.02527	3.81e-07	1.49e-06
ENSG00000213057.5	0.0415719	0.0873605	1.07137	0.000458987	0.000946947
ENSG00000248801.5	0.282052	0.0409819	-2.7829	4.64e-13	6.24e-12
ENSG00000179253.3	0.00600288	0.0478401	2.99449	0.0156885	0.0237345
ENSG00000245904.3	0.0342799	0.0889397	1.37546	1.58e-08	8.34e-08
ENSG00000266913.1	0.0194254	0.0577948	1.57299	7.6e-05	0.00018683
ENSG00000259291.2	5.14423	1.29959	-1.98489	5.49e-14	9.41e-13
ENSG00000260924.2	0.146706	0.45308	1.62684	2.5e-12	2.85e-11
ENSG00000263667.1	0.0035196	0.0175298	2.31633	2.91e-05	7.87e-05
ENSG00000231290.4	0.222153	0.591113	1.41188	4.22e-07	1.64e-06
ENSG00000250490.1	0.0220363	0.0868618	1.97884	0.000147419	0.000337637
ENSG00000246214.1	0.0217145	0.0471916	1.11987	0.000850496	0.00166778
ENSG00000245322.5	0.00787365	0.021704	1.46286	5.62e-05	0.000143518
ENSG00000226674.7	0.0145303	0.0727288	2.32346	9.2e-09	5.18e-08
ENSG00000224137.1	0.170523	0.428318	1.32872	2.58e-06	8.69e-06
ENSG00000237166.1	0.025092	0.0624069	1.31448	0.00265361	0.00468593
ENSG00000223392.1	0.622689	0.0784304	-2.98903	7.21e-11	6.22e-10
ENSG00000259439.2	0.0174222	0.099527	2.51416	6.14e-05	0.000154273
ENSG00000254968.5	0.0130024	0.104997	3.01349	3.33e-11	3.05e-10
ENSG00000256262.1	0.715572	1.63675	1.19366	0.000223467	0.000490532
ENSG00000261848.4	0.0534481	0.141835	1.40801	0.00715484	0.0116365
ENSG00000237949.1	0.339142	0.0254638	-3.73537	2.01e-18	1.22e-16
ENSG00000231028.7	0.074942	0.0342898	-1.128	1.79e-06	6.25e-06
ENSG00000225855.5	0.306769	0.780679	1.34757	2.96e-10	2.26e-09
ENSG00000205500.7	0.00609868	0.0136665	1.16408	0.000954223	0.0018431
ENSG00000257636.5	0.00285087	0.634407	7.79786	2.09e-13	3.12e-12
ENSG00000258867.4	0.0175467	0.0356831	1.02404	7.03e-07	2.65e-06
ENSG00000245164.5	0.0639754	0.14521	1.18255	0.0155737	0.0235954
ENSG00000245067.5	0.0255223	0.0638111	1.32205	0.00108979	0.00208538
ENSG00000254369.5	0.025106	0.103812	2.04787	1.77e-10	1.41e-09
ENSG00000228135.1	0.00433637	0.026848	2.63025	1.76e-06	6.16e-06
ENSG00000253618.1	0.0547302	0.122225	1.15913	6.47e-05	0.000161367
ENSG00000229444.1	1.38878	0.482421	-1.52545	0.00619804	0.0102176
ENSG00000224958.4	0.170934	0.0387875	-2.13977	7.18e-12	7.5e-11
ENSG00000268307.1	20.6779	6.93833	-1.57543	1.9e-08	9.64e-08
ENSG00000225163.3	0.0348052	0.151962	2.12634	3.09e-09	1.94e-08
ENSG00000229720.1	0.00582872	0.109274	4.22862	3.82e-12	4.16e-11
ENSG00000258733.4	0.144649	0.542214	1.9063	1.04e-11	1.05e-10
ENSG00000225764.1	0.0566326	0.578816	3.3534	1.08e-11	1.09e-10
ENSG00000259163.1	0.0085871	0.0183428	1.09497	0.00817409	0.0131591
ENSG00000227145.1	0.00634868	0.017928	1.49769	0.00117947	0.00223827
ENSG00000272767.1	0.155687	0.334512	1.10341	2.03e-09	1.35e-08
ENSG00000241560.4	0.00756461	0.0298216	1.97902	4.2e-09	2.56e-08
ENSG00000231806.2	0.115574	0.945256	3.03188	1.74e-14	3.41e-13
ENSG00000237187.7	0.163565	0.37037	1.1791	2.58e-07	1.06e-06
ENSG00000269220.1	0.0445518	0.181721	2.02817	3.61e-12	3.95e-11
ENSG00000278709.1	0.228552	1.09437	2.25951	4.07e-15	9.02e-14
ENSG00000234323.4	0.01812	0.0528559	1.54448	0.00019073	0.000423183
ENSG00000225206.5	0.00244	0.0372898	3.93383	1.09e-05	3.21e-05
ENSG00000235621.7	0.0139928	0.048991	1.80783	0.0136023	0.0208698
ENSG00000230002.2	0.10041	0.340341	1.76108	1.7e-14	3.37e-13
ENSG00000254842.5	0.041498	0.357013	3.10486	1.84e-14	3.53e-13
ENSG00000230368.2	0.0616172	0.00859552	-2.84168	3.99e-05	0.000105292
ENSG00000228705.1	0.0424664	0.322592	2.92532	2.42e-09	1.57e-08
ENSG00000245112.2	0.00841719	0.0242825	1.52851	6.42e-05	0.000160531
ENSG00000182912.6	0.0182124	0.3446	4.24193	1.5e-07	6.44e-07
ENSG00000246523.6	0.283746	0.136087	-1.06006	0.000983273	0.00189743
ENSG00000261242.1	0.0282718	0.0630384	1.15687	9.61e-06	2.86e-05
ENSG00000257702.3	0.751706	2.23849	1.57429	1.84e-16	5.56e-15
ENSG00000257219.4	0.0681188	0.366667	2.42835	2.15e-07	9.03e-07
ENSG00000231964.1	0.0919509	0.217548	1.2424	4.16e-05	0.000108582
ENSG00000229901.1	0.026684	0.0985934	1.88552	1.21e-05	3.52e-05
ENSG00000249695.5	0.00566892	0.0341682	2.59151	5.15e-09	3.05e-08
ENSG00000238266.1	0.572839	2.02242	1.81988	2.15e-06	7.38e-06
ENSG00000280639.1	0.00837872	0.0200077	1.25575	0.0442261	0.0607077
ENSG00000233975.1	0.0226191	0.185112	3.03279	1.06e-13	1.7e-12
ENSG00000259230.1	0.633852	1.45735	1.20113	0.000173569	0.00039015
ENSG00000189238.5	0.00652234	0.0686848	3.39653	1.02e-18	7.22e-17
ENSG00000215386.9	0.710864	0.331565	-1.10028	4.24e-13	5.78e-12
ENSG00000257114.2	0.0179658	0.280184	3.96305	2.21e-16	6.59e-15
ENSG00000205106.4	0.603874	0.25925	-1.2199	6.47e-08	2.96e-07
ENSG00000272695.1	0.344153	0.795746	1.20925	1.56e-05	4.47e-05
ENSG00000205559.3	0.71996	1.60294	1.15474	3.45e-11	3.13e-10
ENSG00000246084.2	0.0122826	0.0259712	1.08029	0.0240162	0.0348234
ENSG00000231666.4	0.031938	0.148997	2.22194	4.72e-10	3.56e-09
ENSG00000184224.3	0.0100706	0.0202837	1.01018	0.00414564	0.00708133
ENSG00000233077.1	0.0239659	0.0850193	1.8268	2.53e-09	1.63e-08
ENSG00000223812.4	0.0153569	1.49922	6.60918	2.1e-09	1.39e-08
ENSG00000256751.4	3.05951	1.17738	-1.37772	4.91e-13	6.56e-12
ENSG00000236144.5	0.451639	0.917194	1.02206	1.41e-07	6.07e-07
ENSG00000236790.4	0.0135907	0.0331615	1.28689	1.03e-06	3.75e-06
ENSG00000228058.1	0.0717643	0.0195029	-1.87958	0.000289811	0.000624313
ENSG00000224568.1	0.297998	0.0841011	-1.82511	2.97e-06	9.83e-06
ENSG00000239322.1	0.00697003	0.0595	3.09365	1.17e-07	5.13e-07
ENSG00000232803.1	1.60401	0.422193	-1.92571	9.11e-05	0.00022056
ENSG00000224875.2	0.0324427	0.145279	2.16286	1.14e-08	6.27e-08
ENSG00000231439.4	0.0267548	0.101851	1.9286	0.00171507	0.00315297
ENSG00000235643.1	0.00153905	0.0459384	4.89959	1.51e-09	1.04e-08
ENSG00000280832.1	0.143398	0.706518	2.3007	5.54e-21	1.04e-18
ENSG00000236049.1	0.00581531	0.0246815	2.0855	0.000553941	0.00112704
ENSG00000254854.1	0.573497	1.45702	1.34517	7.82e-10	5.67e-09
ENSG00000243479.3	0.0869179	0.409923	2.23763	3.09e-07	1.24e-06
ENSG00000235097.1	0.901446	0.0761434	-3.56545	8.8e-21	1.29e-18
ENSG00000231851.4	0.0856357	0.216618	1.33887	2.09e-07	8.81e-07
ENSG00000237380.5	0.125795	0.555273	2.14212	2.84e-15	6.44e-14
ENSG00000253608.1	0.0350615	0.0735738	1.0693	0.00078497	0.0015526
ENSG00000203999.7	0.0918688	0.208058	1.17934	8.81e-10	6.32e-09
ENSG00000250748.5	0.00851159	0.0446973	2.39269	7.22e-11	6.22e-10
ENSG00000226051.5	0.84844	0.356493	-1.25094	4.45e-09	2.69e-08
ENSG00000259527.2	0.00408284	0.106778	4.7089	3.02e-06	9.96e-06
ENSG00000260589.1	0.0198062	0.0871135	2.13694	3.09e-16	8.97e-15
ENSG00000237975.5	0.481484	0.152543	-1.65827	4.75e-10	3.57e-09
ENSG00000258777.1	0.0597631	0.185035	1.63047	1.89e-08	9.62e-08
ENSG00000261175.4	1.76035	0.454881	-1.9523	0.00013532	0.000312709
ENSG00000228290.5	0.0108054	0.0376943	1.80259	6.22e-05	0.000156014
ENSG00000267131.1	0.0219445	0.0587615	1.42101	0.0147413	0.0224167
ENSG00000205424.1	0.00309637	0.0170695	2.46277	0.000395179	0.000826904
ENSG00000177234.7	0.00574349	0.174138	4.92216	1.63e-17	6.59e-16
ENSG00000248464.1	0.0421996	0.00862691	-2.29031	1.84e-13	2.79e-12
ENSG00000226777.6	0.0676055	0.210917	1.64146	0.00224244	0.00402543
ENSG00000242767.1	0.0533994	0.0192585	-1.47133	0.00485825	0.0081725
ENSG00000204011.4	0.0161383	0.0732333	2.18201	1.58e-05	4.5e-05
ENSG00000232729.6	0.0113992	0.0327468	1.52243	8.65e-07	3.21e-06
ENSG00000261373.1	2.67125	5.78643	1.11516	3.81e-07	1.49e-06
ENSG00000258725.1	0.0284833	0.0613923	1.10794	0.000114744	0.000270318
ENSG00000167912.5	0.206402	0.685495	1.73169	8.47e-09	4.82e-08
ENSG00000213599.8	0.00497429	0.0147155	1.56478	8.08e-07	3.02e-06
ENSG00000230798.4	0.227611	1.0879	2.2569	6.89e-07	2.6e-06
ENSG00000229847.7	0.332141	0.108344	-1.61618	0.00925176	0.0147327
ENSG00000204044.6	0.0158083	0.222321	3.81389	4.65e-23	2.4e-20
ENSG00000224093.4	0.118017	0.0584863	-1.01283	0.00862095	0.0138136
ENSG00000236345.1	0.151067	0.458373	1.60133	0.000400378	0.000836932
ENSG00000198468.6	0.214217	0.436045	1.02541	4.09e-05	0.000107239
ENSG00000163915.6	0.0101217	0.0916556	3.17877	1.15e-14	2.36e-13
ENSG00000260034.1	0.0059176	0.0330338	2.48086	0.00028987	0.000624313
ENSG00000278811.3	0.0148095	0.0462974	1.64441	1.93e-08	9.75e-08
ENSG00000267272.4	0.185635	0.0846237	-1.13334	3.9e-09	2.41e-08
ENSG00000233834.5	2.73877	1.01492	-1.43216	3.06e-13	4.41e-12
ENSG00000223458.2	0.106089	0.0373683	-1.50538	6.8e-07	2.58e-06
ENSG00000234899.8	0.234952	0.0576228	-2.02765	0.0060305	0.00998938
ENSG00000215022.6	0.0546313	0.123189	1.17307	4.21e-08	1.98e-07
ENSG00000265962.1	0.0301072	0.125356	2.05785	7.24e-05	0.000178633
ENSG00000255267.3	0.0324537	0.133848	2.04414	4.81e-08	2.26e-07
ENSG00000246130.1	0.00882253	0.055566	2.65494	3.88e-17	1.38e-15
ENSG00000230838.1	0.0324675	2.19325	6.07793	7.49e-21	1.22e-18
ENSG00000224189.5	0.234548	1.41	2.58774	7.63e-16	1.94e-14
ENSG00000267201.1	0.108005	0.349605	1.69463	3.77e-10	2.86e-09
ENSG00000259895.1	0.00445117	0.0194419	2.12691	7.97e-06	2.42e-05
ENSG00000227495.1	0.111845	0.27329	1.28893	4.5e-09	2.71e-08
ENSG00000204277.1	0.00685503	0.0212485	1.63213	4.22e-05	0.00011001
ENSG00000268460.1	0.101186	0.329934	1.70516	1.31e-06	4.7e-06
ENSG00000241211.1	0.0161236	0.0388965	1.27047	0.0195751	0.0289756
ENSG00000256268.1	0.0503914	0.805234	3.99816	1.61e-16	5.17e-15
ENSG00000244578.1	0.00219763	0.0331605	3.91544	2.54e-10	1.96e-09
ENSG00000260862.1	0.0026669	0.0197508	2.88867	1.52e-09	1.04e-08
ENSG00000215481.7	0.0346831	0.0798683	1.20339	0.000220409	0.000484334
ENSG00000234352.8	0.00565084	0.112912	4.32059	8.91e-05	0.000216441
ENSG00000253686.1	0.00700926	0.0366679	2.38718	3.08e-06	1.01e-05
ENSG00000260792.1	0.00658083	0.0172867	1.39332	0.000841132	0.00165517
ENSG00000222041.9	1.72302	4.01805	1.22156	6.98e-12	7.33e-11
ENSG00000232712.5	0.00474642	0.0129525	1.44832	2.1e-07	8.82e-07
ENSG00000228060.1	0.049057	0.134918	1.45955	1.13e-06	4.09e-06
ENSG00000246627.5	0.018187	0.0390444	1.10221	0.0147296	0.0224156
ENSG00000230366.8	0.0239643	0.0659302	1.46005	2.99e-08	1.46e-07
ENSG00000231648.1	0.061959	0.18276	1.56056	3.71e-07	1.46e-06
ENSG00000258274.1	0.0421995	0.0160782	-1.39212	0.000173878	0.000390317
ENSG00000260423.1	0.0309845	0.0888003	1.51902	0.000231021	0.000504425
ENSG00000250564.1	0.0348388	1.11905	5.00543	2.8e-12	3.14e-11
ENSG00000229372.1	0.0113372	0.0438225	1.95061	1.46e-05	4.19e-05
ENSG00000251504.1	0.00721395	0.0145634	1.01348	0.0369932	0.051675
ENSG00000235304.1	0.0217183	0.0920347	2.08327	1.37e-09	9.47e-09
ENSG00000255717.5	4.884	11.6617	1.25564	2.41e-11	2.27e-10
ENSG00000225670.4	0.124517	0.0335288	-1.89287	1.62e-10	1.3e-09
ENSG00000236882.6	0.927001	0.139694	-2.7303	0.00116986	0.00222208
ENSG00000233101.9	0.0268948	0.115783	2.10603	8.6e-06	2.59e-05
ENSG00000281097.1	1.33801	0.200039	-2.74174	1.63e-19	1.64e-17
ENSG00000254233.1	0.00450224	0.0222522	2.30523	7.25e-06	2.21e-05
ENSG00000233844.1	0.00569332	0.0811341	3.83297	9.48e-10	6.77e-09
ENSG00000225822.4	0.0287913	0.0671726	1.22224	0.0131304	0.0202362
ENSG00000234362.4	0.0527463	0.252778	2.26073	2.6e-06	8.75e-06
ENSG00000231858.4	0.0327896	0.124201	1.92137	8.95e-09	5.05e-08
ENSG00000233098.7	0.0569886	0.332272	2.54362	2.87e-05	7.82e-05
ENSG00000256151.1	0.0176572	0.814528	5.52764	3.71e-05	9.88e-05
ENSG00000241933.1	0.0046012	0.0114611	1.31666	0.00730665	0.0118274
ENSG00000257596.1	0.0530638	0.487357	3.19918	1.45e-18	9.6e-17
ENSG00000230817.4	0.00586925	0.0134081	1.19186	0.0034273	0.00592511
ENSG00000249464.4	0.194566	0.0461515	-2.07581	6.48e-10	4.73e-09
ENSG00000228697.1	0.00268432	0.0223176	3.05556	7.66e-10	5.57e-09
ENSG00000260944.1	0.043476	0.297068	2.7725	9.24e-07	3.42e-06
ENSG00000247193.2	0.0074075	0.0484785	2.71029	1.87e-06	6.51e-06
ENSG00000232671.4	0.352586	0.754835	1.09819	1.47e-10	1.21e-09
ENSG00000279220.1	0.00280107	0.0278101	3.31156	3.36e-08	1.61e-07
ENSG00000229380.1	0.415729	0.0458038	-3.18211	0.000481033	0.000989457
ENSG00000226800.5	0.037744	0.0920533	1.28622	1.8e-10	1.43e-09
ENSG00000249069.6	0.00742884	0.132778	4.15973	1.14e-06	4.09e-06
ENSG00000238133.5	0.079875	0.187972	1.2347	5.78e-10	4.28e-09
ENSG00000260498.4	0.00973901	0.0544443	2.48293	1.9e-07	8e-07
ENSG00000224939.1	0.0434419	0.11133	1.35768	1.32e-07	5.77e-07
ENSG00000253414.2	0.534954	1.39972	1.38766	0.0110592	0.0173031
ENSG00000233639.4	0.110623	0.0397444	-1.47683	0.000903499	0.001755
ENSG00000177822.6	0.0826427	0.41019	2.31133	1.05e-10	8.86e-10
ENSG00000204362.5	0.0269551	0.0832822	1.62745	1.53e-06	5.44e-06
ENSG00000246430.5	0.219552	0.0936144	-1.22976	0.000135267	0.000312709
ENSG00000224855.4	0.0272419	0.0674122	1.30718	0.00137159	0.00256736
ENSG00000224116.5	0.00871428	0.0699197	3.00424	2.22e-14	4.13e-13
ENSG00000233901.4	3.76434	8.37881	1.15435	5.11e-09	3.03e-08
ENSG00000260088.1	0.102138	0.264353	1.37195	1.77e-06	6.16e-06
ENSG00000257906.1	0.00552676	0.0974241	4.13977	3.45e-14	6.17e-13
ENSG00000267216.1	0.0457333	0.113014	1.30518	1.57e-15	3.65e-14
ENSG00000234945.6	0.0238063	0.0586059	1.2997	9.68e-10	6.89e-09
ENSG00000225548.4	0.275971	2.68821	3.28406	6.34e-10	4.66e-09
ENSG00000224307.1	2.04253	0.661689	-1.62613	7.78e-13	9.88e-12
ENSG00000245651.2	0.00534649	0.013756	1.3634	0.0143496	0.0218858
ENSG00000226856.4	0.0665785	0.285495	2.10034	4.95e-07	1.91e-06
ENSG00000235601.1	0.0209135	0.0743811	1.8305	0.00246257	0.00438239
ENSG00000246174.6	0.140385	0.319721	1.18742	0.000559113	0.00113532
ENSG00000243944.4	0.0309272	0.112877	1.8678	0.00689722	0.0112531
ENSG00000231971.4	0.670692	2.48668	1.8905	5.42e-06	1.69e-05
ENSG00000238113.5	0.240863	0.67478	1.48621	2.12e-14	4e-13
ENSG00000234235.1	0.0134016	0.510325	5.25094	0.00187669	0.00342867
ENSG00000249494.4	0.0371016	0.0185034	-1.00369	3.44e-05	9.21e-05
ENSG00000269186.1	0.0714523	0.0246992	-1.53252	1.78e-09	1.19e-08
ENSG00000243766.6	0.000937155	0.017634	4.23393	1.76e-08	9.14e-08
ENSG00000099869.7	0.0202963	0.111641	2.45957	1.41e-07	6.07e-07
ENSG00000205885.6	0.224982	0.712206	1.66249	5.37e-16	1.46e-14
ENSG00000250274.1	0.0137615	0.0565374	2.03857	1.69e-11	1.66e-10
ENSG00000277268.1	0.0122921	0.364088	4.88848	9.85e-17	3.32e-15
ENSG00000258791.6	0.0798115	0.893008	3.484	3.52e-16	1.01e-14
ENSG00000234281.4	1.11295	0.198766	-2.48524	0.0481724	0.0652117
ENSG00000254338.1	0.216262	0.817647	1.9187	2.19e-07	9.18e-07
ENSG00000229739.2	0.0452905	0.0965923	1.0927	0.0025938	0.00458817
ENSG00000278916.1	0.0531071	0.133707	1.3321	8.27e-09	4.73e-08
ENSG00000261286.1	0.0909513	0.255328	1.48919	4.96e-10	3.7e-09
ENSG00000248690.5	0.146751	0.382606	1.38249	5.02e-06	1.58e-05
ENSG00000246876.5	0.00515863	0.0729175	3.8212	8.75e-08	3.92e-07
ENSG00000235385.1	0.0262058	1.38505	5.7239	7.28e-19	5.55e-17
ENSG00000253408.4	0.144337	0.372797	1.36895	2.42e-09	1.57e-08
ENSG00000225420.1	0.0117939	0.0258621	1.1328	0.000444882	0.000921542
ENSG00000250548.5	0.0235208	0.0998957	2.08648	1.39e-17	5.71e-16
ENSG00000228459.3	0.0948035	0.231326	1.28692	0.00013635	0.000314665
ENSG00000272589.1	0.00922703	0.0204265	1.1465	0.00137362	0.00256882
ENSG00000223863.1	0.947923	0.368414	-1.36344	9.36e-06	2.79e-05
ENSG00000238078.1	0.176172	0.0583622	-1.59387	0.000662162	0.00132884
ENSG00000251442.4	0.51344	1.06352	1.05057	1.47e-08	7.82e-08
ENSG00000237989.1	0.434795	1.96068	2.17295	1.26e-17	5.41e-16
ENSG00000236651.1	0.0174644	0.221397	3.66415	6.4e-16	1.69e-14
ENSG00000223534.1	0.641409	1.39132	1.11714	0.00632028	0.0103941
ENSG00000235180.1	0.013254	0.0937066	2.82172	5.47e-08	2.52e-07
ENSG00000224209.5	0.00619858	0.0235722	1.92708	0.00415165	0.00708223
ENSG00000230978.1	0.392225	0.114753	-1.77315	4.51e-12	4.89e-11
ENSG00000203897.3	0.0271488	0.0585978	1.10996	0.0181427	0.0270302
ENSG00000233532.4	0.0484143	1.37676	4.8297	2.03e-20	2.62e-18
ENSG00000275874.1	1.55825	6.25923	2.00606	0.00055703	0.00113221
ENSG00000225383.5	0.129527	1.26792	3.29114	5.92e-11	5.21e-10
ENSG00000183242.10	0.00135479	0.0206968	3.93327	9.1e-06	2.72e-05
ENSG00000224843.5	0.0838464	0.201725	1.26657	3.72e-08	1.77e-07
ENSG00000232788.1	0.0735761	0.165061	1.16569	3.46e-08	1.66e-07
ENSG00000225611.1	0.122626	0.427394	1.80131	2.56e-05	7.01e-05
ENSG00000268812.3	0.076566	0.153578	1.00419	0.0468	0.0636048
ENSG00000224184.4	0.00917267	0.0353052	1.94447	0.00269296	0.00475133
ENSG00000237819.4	0.115444	0.40531	1.81183	0.00028101	0.000608412
ENSG00000197670.6	0.0875113	0.235994	1.43121	1.73e-11	1.7e-10
ENSG00000231013.1	0.0800599	0.0113333	-2.82052	0.000402789	0.000840265
ENSG00000198711.5	0.0699957	0.143238	1.03308	0.000507763	0.00104028
ENSG00000245148.2	0.0233109	0.0675317	1.53456	7.67e-07	2.88e-06
ENSG00000231749.2	0.00816058	0.0579164	2.82723	6.99e-05	0.000172812
ENSG00000249326.1	0.00996145	0.0393152	1.98066	2.78e-07	1.14e-06
ENSG00000260930.1	0.00510958	0.0124657	1.28669	0.00714691	0.0116328
ENSG00000250392.2	0.283533	0.0580123	-2.28909	0.000145189	0.000333643
ENSG00000234210.1	0.0077316	0.0195426	1.33779	0.00861794	0.0138136
ENSG00000227039.5	0.322908	0.646576	1.0017	0.0011935	0.00226281
ENSG00000203721.4	0.0281637	0.0877193	1.63906	3.6e-07	1.42e-06
ENSG00000230176.2	0.042928	0.108818	1.34193	5.85e-07	2.24e-06
ENSG00000203930.9	0.0247312	0.0569907	1.20439	0.000120652	0.000281977
ENSG00000236671.6	0.017416	0.0419621	1.26868	2.42e-07	1.01e-06
ENSG00000185433.7	0.00693732	0.0358691	2.37029	1.15e-06	4.13e-06
ENSG00000245526.7	0.00412787	0.0386612	3.22742	0.019447	0.0288275
ENSG00000231646.4	0.0359065	0.113005	1.65407	0.00657978	0.0107779
ENSG00000246100.3	0.489202	0.213883	-1.19361	1.86e-10	1.47e-09
ENSG00000226383.4	0.14205	0.300723	1.08204	0.00825561	0.0132696
ENSG00000227028.5	0.324028	0.0147889	-4.45353	2.8e-08	1.38e-07
ENSG00000234753.4	0.0756267	0.294575	1.96167	3.95e-05	0.000104563
ENSG00000180769.7	0.322841	0.148853	-1.11693	6.16e-12	6.5e-11
ENSG00000235865.2	0.0433426	0.088322	1.02699	3.14e-08	1.52e-07
ENSG00000223701.3	0.258707	0.118911	-1.12144	3.19e-05	8.58e-05
ENSG00000277182.1	0.109869	0.245251	1.15848	3.02e-07	1.23e-06
ENSG00000242258.1	0.0619973	0.199032	1.68273	1.35e-08	7.3e-08
ENSG00000237560.4	0.716082	0.0384296	-4.21983	9.44e-18	4.32e-16
ENSG00000233682.3	0.0528871	0.25411	2.26447	2.15e-10	1.67e-09
ENSG00000254417.1	0.0190722	0.317227	4.05597	1.2e-15	2.98e-14
ENSG00000269289.4	0.0184757	0.0608383	1.71936	0.0191558	0.0284163
ENSG00000245275.6	0.07528	0.164843	1.13075	1.25e-13	1.97e-12
ENSG00000245719.1	0.00726134	0.0215804	1.57141	0.0421099	0.0579961
ENSG00000235285.1	0.070521	0.0271737	-1.37584	0.000453806	0.000938139
ENSG00000245080.5	0.0344873	0.0869562	1.33422	3.15e-06	1.03e-05
ENSG00000234076.1	0.508854	1.03357	1.02231	0.00323536	0.00561214
ENSG00000281404.1	0.954179	2.30612	1.27313	1.21e-10	1.01e-09
ENSG00000235910.1	0.0258707	0.0621068	1.26343	0.000147892	0.000338345
ENSG00000237870.5	0.00318448	0.0422483	3.72976	1.58e-15	3.65e-14
ENSG00000271858.4	0.649078	0.312214	-1.05586	0.000238831	0.000519274
ENSG00000228649.7	0.561622	1.4416	1.36	2.24e-10	1.73e-09
ENSG00000255571.5	0.102704	1.41586	3.78512	3.38e-11	3.08e-10
ENSG00000250337.4	0.0122532	0.167301	3.77122	0.000455155	0.000939984
ENSG00000266983.1	0.12257	0.27054	1.14223	2.82e-07	1.15e-06
ENSG00000225953.2	0.0256207	0.0537325	1.06848	3.57e-07	1.41e-06
ENSG00000251151.2	0.00305945	0.0726836	4.57028	1.77e-12	2.12e-11
ENSG00000239335.4	0.188899	0.429463	1.18492	0.000118775	0.000279176
ENSG00000251179.1	0.0749523	0.327518	2.12753	4.32e-14	7.54e-13
ENSG00000237978.4	0.352267	2.17666	2.62738	7.07e-13	9.1e-12
ENSG00000249993.1	0.0102789	0.0311999	1.60185	0.000842465	0.00165517
ENSG00000250116.2	0.0310186	0.0872802	1.49252	1.24e-08	6.75e-08
ENSG00000229108.1	0.223639	0.0534893	-2.06385	6.65e-08	3.04e-07
ENSG00000251129.1	0.103217	0.213393	1.04783	0.0122912	0.0190856
ENSG00000261924.1	0.0164506	0.0357842	1.12119	0.000105257	0.000250839
ENSG00000256115.4	0.00532555	0.0255197	2.26061	1.95e-06	6.76e-06
ENSG00000203280.4	3.7645	1.37091	-1.45733	1.76e-11	1.71e-10
ENSG00000259471.1	0.0122028	0.227099	4.21803	0.000927172	0.00179422
ENSG00000163364.8	0.488331	2.62881	2.42848	1.23e-15	3e-14
ENSG00000253161.4	1.8382	6.12531	1.73649	4.52e-11	4.04e-10
ENSG00000242147.1	0.356062	3.46997	3.28472	6.58e-18	3.22e-16
ENSG00000227260.1	0.191847	0.0477059	-2.00772	1.26e-10	1.04e-09
ENSG00000182366.8	0.0279444	0.116732	2.06257	1.41e-13	2.19e-12
ENSG00000267280.4	0.201483	0.457693	1.18372	0.00141978	0.00264794
ENSG00000253669.3	0.408049	1.30789	1.68043	1.25e-12	1.54e-11
ENSG00000229719.3	0.00389647	0.0139758	1.84269	7.86e-06	2.39e-05
ENSG00000231107.1	0.0454253	0.260865	2.52173	0.00662902	0.0108413
ENSG00000236208.1	1.51617	0.0921286	-4.04064	5.93e-05	0.000149527
ENSG00000188511.11	0.0887239	0.195137	1.13709	3.25e-06	1.06e-05
ENSG00000250073.2	0.466072	0.122809	-1.92413	3.07e-12	3.41e-11
ENSG00000261008.5	0.059139	0.227131	1.94135	1.68e-19	1.64e-17
ENSG00000267121.4	0.158358	0.435101	1.45816	1.58e-08	8.34e-08
ENSG00000249906.1	0.0187066	0.0502046	1.42427	0.0163736	0.0246443
ENSG00000277449.1	0.333713	0.153221	-1.12299	4.01e-06	1.29e-05
ENSG00000251230.4	0.309049	0.713928	1.20794	0.00153115	0.00284534
ENSG00000248161.4	0.251756	0.58174	1.20835	3.01e-09	1.9e-08
ENSG00000229780.1	0.0493612	0.180575	1.87115	4.78e-10	3.58e-09
ENSG00000266278.1	0.00988656	0.0636084	2.68568	9.97e-11	8.48e-10
ENSG00000267757.3	0.00635365	0.0187965	1.5648	0.00122612	0.00232038
ENSG00000229356.1	0.0140283	0.0382096	1.4456	0.00651916	0.0106871
ENSG00000265933.4	0.0387891	1.02417	4.72266	4.98e-09	2.96e-08
ENSG00000246859.2	0.0891486	0.300706	1.75407	3.35e-13	4.72e-12
ENSG00000258689.1	5.23745	1.35677	-1.94868	1.82e-11	1.76e-10
ENSG00000237290.1	0.0737469	0.435873	2.56325	1.32e-06	4.72e-06
ENSG00000229155.1	0.174355	0.0759446	-1.19901	2.5e-07	1.03e-06
ENSG00000261863.1	0.288956	0.040061	-2.85058	4.59e-06	1.45e-05
ENSG00000224995.1	0.0128442	0.0434308	1.75761	3.65e-05	9.74e-05
ENSG00000261039.2	0.121998	0.630262	2.3691	1.43e-14	2.88e-13
ENSG00000223502.1	0.0576336	0.0284853	-1.01669	0.00416297	0.00709565
ENSG00000251003.6	0.0897652	1.4331	3.99684	3.49e-19	2.87e-17
ENSG00000185904.10	0.326743	2.52798	2.95176	1.67e-07	7.09e-07
ENSG00000240893.1	0.0047344	0.0542074	3.51724	1.14e-05	3.35e-05
ENSG00000264026.1	0.00806173	0.0214135	1.40936	0.000718632	0.00143517
ENSG00000266729.4	4.07384	1.19828	-1.76542	1.76e-06	6.16e-06
ENSG00000226659.1	0.146256	0.721189	2.30188	2.22e-15	5.08e-14
ENSG00000269994.1	0.680774	3.16714	2.21793	0.000363274	0.000767947
ENSG00000227533.4	0.151558	0.451763	1.5757	5.72e-13	7.6e-12
ENSG00000258609.2	0.00482432	0.0282047	2.54754	1.65e-05	4.68e-05
ENSG00000245522.2	0.1037	0.336789	1.69942	2.4e-18	1.37e-16
ENSG00000240922.1	0.0406327	0.33255	3.03286	2.81e-05	7.67e-05
ENSG00000257242.5	0.0570502	0.174787	1.61529	1.05e-10	8.86e-10
ENSG00000277301.1	0.00805856	0.0210439	1.38481	0.00516428	0.00863088
ENSG00000259023.2	0.0250946	0.181742	2.85645	0.002385	0.00425538
ENSG00000281376.1	0.180826	0.382924	1.08246	8.59e-10	6.19e-09
ENSG00000260228.4	0.877635	0.288561	-1.60474	2.86e-08	1.41e-07
ENSG00000226808.1	0.109634	0.0417547	-1.39269	5.72e-06	1.78e-05
ENSG00000226245.1	0.0767775	0.172191	1.16526	5.79e-05	0.000147109
ENSG00000256884.1	0.0567156	0.0190729	-1.57222	2.73e-06	9.13e-06
ENSG00000267454.4	0.275752	0.110821	-1.31514	5.96e-09	3.46e-08
ENSG00000255084.1	0.0311553	0.013451	-1.21176	0.000502502	0.00103053
ENSG00000249421.1	0.036316	0.0170869	-1.08772	8.82e-07	3.27e-06
ENSG00000247151.5	0.00782072	0.0344216	2.13794	3.04e-08	1.48e-07
ENSG00000258471.1	0.0648372	0.13619	1.07073	3.13e-05	8.44e-05
ENSG00000259062.2	0.052445	0.125629	1.26029	5.92e-06	1.83e-05
ENSG00000269956.1	0.028357	0.0666152	1.23215	4.24e-08	1.99e-07
ENSG00000223745.6	0.401064	0.937431	1.22488	6.25e-13	8.2e-12
ENSG00000206129.3	0.158667	0.410095	1.36995	0.00134159	0.00252037
ENSG00000268403.2	0.179409	0.631827	1.81628	4.55e-12	4.91e-11
ENSG00000255727.1	0.275268	0.0183359	-3.9081	8.26e-06	2.51e-05
ENSG00000248869.4	0.0194526	0.0095285	-1.02964	7.99e-08	3.6e-07
